# Supplementary material for: Complement component 3 protects human bronchial epithelial cells from cigarette smoke-induced oxidative stress and prevents incessant apoptosis
Source: Front Immunol. 2022 Dec 20;13:1035930. doi: 10.3389/fimmu.2022.1035930 (PMC9807617; doi:10.3389/fimmu.2022.1035930)
Supplement: Supplementary file 1 [file DataSheet_1.xlsx]

## Sheet: Sheet1
Sample Name	Target Name	Task	Reporter	CT
3.1	c3	UNKNOWN	SYBR	26.2764
3.2	c3	UNKNOWN	SYBR	27.1
3.3	c3	UNKNOWN	SYBR	28.6443
3.1-N	c3	UNKNOWN	SYBR	36.3905
3.2-N	c3	UNKNOWN	SYBR	37.5026
3.3-N	c3	UNKNOWN	SYBR	37.396
5.1	c3	UNKNOWN	SYBR	27.9608
5.2	c3	UNKNOWN	SYBR	27.0686
5.3	c3	UNKNOWN	SYBR	27.3394
5.1-N	c3	UNKNOWN	SYBR	38.8111
5.2-N	c3	UNKNOWN	SYBR	38.4582
5.3-N	c3	UNKNOWN	SYBR	36.5971
3.1	gapdh	UNKNOWN	SYBR	22.1891
3.2	gapdh	UNKNOWN	SYBR	21.3225
3.3	gapdh	UNKNOWN	SYBR	23.2084
3.1-N	gapdh	UNKNOWN	SYBR	32.715
3.2-N	gapdh	UNKNOWN	SYBR	31.8067
3.3-N	gapdh	UNKNOWN	SYBR	31.8561
5.1	gapdh	UNKNOWN	SYBR	22.7456
5.2	gapdh	UNKNOWN	SYBR	21.4384
5.3	gapdh	UNKNOWN	SYBR	21.9269
5.1-N	gapdh	UNKNOWN	SYBR	31.4492
5.2-N	gapdh	UNKNOWN	SYBR	29.872
5.3-N	gapdh	UNKNOWN	SYBR	27.1296
